# Supplementary material for: Metabolomics Approach Reveals Important Glioblastoma Plasma Biomarkers for Tumor Biology
Source: Int J Mol Sci. 2023 May 16;24(10):8813. doi: 10.3390/ijms24108813 (PMC10218163; doi:10.3390/ijms24108813)
Supplement: Supplementary file 1 [file ijms-24-08813-s001.zip]

Archive with 1 entries (1 files):
- ijms-2306225-supplementary.pdf
